# Supplementary material for: MiRNA Profiling in Plasma and Placenta of SARS-CoV-2-Infected Pregnant Women
Source: Cells. 2021 Jul 15;10(7):1788. doi: 10.3390/cells10071788 (PMC8305278; doi:10.3390/cells10071788)
Supplement: Supplementary file 1 [file cells-10-01788-s001.zip]

Archive with 1 entries (1 files):
- cells-1264886-supplementary.pdf
